# Supplementary material for: Sulfated Triterpene Glycosides from the Far Eastern Sea Cucumber Cucumaria djakonovi: Djakonoviosides C1, D1, E1, and F1; Cytotoxicity against Human Breast Cancer Cell Lines; Quantitative Structure–Activity Relationships
Source: Mar Drugs. 2023 Nov 22;21(12):602. doi: 10.3390/md21120602 (PMC10744391; doi:10.3390/md21120602)
Supplement: Supplementary file 1 [file marinedrugs-21-00602-s001.zip]

Archive with 1 entries (1 files):
- marinedrugs-2726444-supplementary.pdf
